# Supplementary material for: Comparative Investigation of Raw and Processed Radix Polygoni Multiflori on the Treatment of Vascular Dementia by Liquid Chromatograph−Mass Spectrometry Based Metabolomic Approach
Source: Metabolites. 2022 Dec 19;12(12):1297. doi: 10.3390/metabo12121297 (PMC9785642; doi:10.3390/metabo12121297)
Supplement: Supplementary file 1 [file metabolites-12-01297-s001.zip]

Archive with 1 entries (1 files):
- metabolites-2069680-supplementary.pdf
